# Supplementary material for: New Cation Sensors Based on Eugenol-Derived Azo Dyes
Source: Molecules. 2025 Jun 28;30(13):2788. doi: 10.3390/molecules30132788 (PMC12250961; doi:10.3390/molecules30132788)
Supplement: Supplementary file 1 [file molecules-30-02788-s001.zip]

Archive with 1 entries (1 files):
- molecules-3669941-supplementary.pdf
